# Supplementary material for: Interdependence of Primary Metabolism and Xenobiotic Mitigation Characterizes the Proteome of Bjerkandera adusta during Wood Decomposition
Source: Appl Environ Microbiol. 2018 Jan 2;84(2):e01401-17. doi: 10.1128/AEM.01401-17 (PMC5752865; doi:10.1128/AEM.01401-17)
Supplement: Supplemental material [file AEM.01401-17_zam002188264sd2.xlsx]

## Sheet: S1 legend
Supplementary Table 1.
Table showing the genome reference number, Mascot score and peptide coverage for each protein identified. The NCBI match for each protein is shown. The NCBI fungal database was searched using the BLOSUM62 matrix, and an E value cut off of E1-05 (although most E values were E1-100 to 0). All proteins identified by Mascot were included. Proteins were then manually curated using the CDD/ SPARCLE dom…

## Sheet: 20C #1
Genome reference number	Mascot score	Peptide coverage	Best match from Blastp against NCBI fungal database
Bjead1_1|28848|fgenesh1_pg.13_#_128	25	3	Fcf2-domain-containing protein
Bjead1_1|25514|fgenesh1_pg.3_#_189	22	10	Metacaspase
Bjead1_1|76323|gw1.2.88.1	22	4	Cysteine desulferase
Bjead1_1|172902|gm1.9341_g	17	1	uncharacterised
Bjead1_1|116230|e_gw1.18.238.1	16	3	P-loop containing nucleoside triphosphate hydrolase
Bjead1_1|172447|gm1.8886_g	32	3	uncharacterised
Bjead1_1|121127|e_gw1.34.256.1	25	1	uncharacterised
Bjead1_1|101491|e_gw1.1.601.1	24	5	Ribosomal protein S17
Bjead1_1|165585|gm1.2024_g	14	2	uncharacterised
Bjead1_1|109531|e_gw1.7.863.1	53	8	Cupredoxin
Bjead1_1|26170|fgenesh1_pg.4_#_392	26	9	uncharacterised
Bjead1_1|107563|e_gw1.5.1447.1	23	2	PX-domain-containing protein
Bjead1_1|119732|e_gw1.28.56.1	22	7	Glutathione-S-transferase
Bjead1_1|121952|e_gw1.39.80.1	70	4	Aldo-keto reductase
Bjead1_1|109531|e_gw1.7.863.1	50	8	Cupredoxin
Bjead1_1|113388|e_gw1.12.291.1	32	4	PIN_SF
Bjead1_1|30309|fgenesh1_pg.21_#_102	24	8	uncharacterised
Bjead1_1|117806|e_gw1.22.244.1	22	3	Glycoside hydrolase 31
Bjead1_1|30793|fgenesh1_pg.25_#_24	21	3	G-alpha-domain-containing protein
Bjead1_1|26271|fgenesh1_pg.5_#_37	19	1	uncharacterised
Bjead1_1|112794|e_gw1.11.491.1	16	7	Hydroxymethylglutaryl-CoA synthase
Bjead1_1|32202|fgenesh1_pg.42_#_22	15	3	DNA topoisomerase 2
Bjead1_1|117003|e_gw1.20.7.1	29	7	P-loop containing nucleoside triphosphate hydrolase
Bjead1_1|117806|e_gw1.22.244.1	24	3	Glycoside hydrolase family 31
Bjead1_1|176329|gm1.12768_g	24	4	uncharacterised
Bjead1_1|106150|e_gw1.4.857.1	23	2	17-beta-hydroxysteroid dehydrogenase
Bjead1_1|111368|e_gw1.9.361.1	67	5	Family S53 protease
Bjead1_1|101157|e_gw1.1.1520.1	31	8	Nucleotide-diphospho-sugar transferase
Bjead1_1|122288|e_gw1.42.131.1	26	9	Amidase
Bjead1_1|27692|fgenesh1_pg.8_#_303	26	2	uncharacterised
Bjead1_1|172953|gm1.9392_g	24	4	uncharacterised
Bjead1_1|101904|e_gw1.1.2198.1	23	3	Metalloprotease M24
Bjead1_1|115340|e_gw1.16.506.1	32	4	3'-phosphoadenosine 5'-phosphosulfate sulfotransferase (PAPS reductase)/FAD synthetase
Bjead1_1|37725|fgenesh1_kg.7_#_47_#_Locus2678v2_medCvg22.2s	30	4	uncharacterised
Bjead1_1|30747|fgenesh1_pg.24_#_119	29	2	Retroviral protein
Bjead1_1|110865|e_gw1.8.347.1	27	2	Cyclin like protein
Bjead1_1|25380|fgenesh1_pg.3_#_55	25	3	DNA primase
Bjead1_1|115647|e_gw1.17.435.1	25	3	Adenosine deaminase
Bjead1_1|98532|gw1.4.1170.1	25	10	uncharacterised
Bjead1_1|29819|fgenesh1_pg.18_#_83	25	3	uncharacterised
Bjead1_1|174633|gm1.11072_g	23	2	uncharacterised
Bjead1_1|29918|fgenesh1_pg.19_#_6	23	3	uncharacterised
Bjead1_1|114358|e_gw1.14.14.1	21	2	C4-dicarboxylate transporter
Bjead1_1|28803|fgenesh1_pg.13_#_83	20	12	Chorismate mutase
Bjead1_1|28502|fgenesh1_pg.11_#_267	18	1	Cation efflux protein
Bjead1_1|70506|estExt_fgenesh1_pg.C_100078	17	5	Acid protease
Bjead1_1|104989|e_gw1.3.831.1	14	7	Cytochrome P450
Bjead1_1|118535|e_gw1.24.48.1	42	2	Peroxidase
Bjead1_1|108635|e_gw1.6.118.1	39	15	3,4-dihydroxy-2-butanone 4-phosphate synthase
Bjead1_1|171036|gm1.7475_g	34	7	uncharacterised
Bjead1_1|139163|estExt_Genewise1.C_220004	33	3	uncharacterised
Bjead1_1|123978|e_gw1.96.11.1	28	11	uncharacterised
Bjead1_1|123304|e_gw1.55.28.1	25	3	Short chain acyl-CoA dehydrogenase (SCAD)
Bjead1_1|36559|fgenesh1_kg.5_#_85_#_Locus2792v1_medCvg26.4s	23	8	uncharacterised
Bjead1_1|34067|fgenesh1_kg.1_#_869_#_Locus2702v3_medCvg78.2s	22	9	Glyoxylate reductase
Bjead1_1|107707|e_gw1.5.1429.1	18	9	SNF 7 domain containing protein
Bjead1_1|109413|e_gw1.7.608.1	17	4	uncharacterised
Bjead1_1|121766|e_gw1.37.43.1	46	10	peroxidase
Bjead1_1|100340|gw1.20.361.1	21	2	polyprotein
Bjead1_1|30817|fgenesh1_pg.25_#_48	20	8	glutathione S transferase
Bjead1_1|31588|fgenesh1_pg.32_#_82	20	2	Ty3/gypsy polyprotein/retrotransposon
Bjead1_1|31358|fgenesh1_pg.30_#_35	32	4	kinase like protein
Bjead1_1|121105|e_gw1.34.180.1	25	9	cytochrome P450
Bjead1_1|170781|gm1.7220_g	24	2	Protein kinase
Bjead1_1|31038|fgenesh1_pg.27_#_36	19	4	uncharacterised
Bjead1_1|103761|e_gw1.2.514.1	15	3	ABC transporter
Bjead1_1|123386|e_gw1.56.36.1	29	5	DAHP synthetase
Bjead1_1|30327|fgenesh1_pg.21_#_120	28	5	uncharacterised
Bjead1_1|70747|estExt_fgenesh1_pg.C_110132	27	4	AAA ATPase
Bjead1_1|167977|gm1.4416_g	27	4	uncharacterised
Bjead1_1|45415|fgenesh1_kg.44_#_45_#_Locus12219v1_medCvg44.8s	22	25	uncharacterised
Bjead1_1|27365|fgenesh1_pg.7_#_360	22	6	Telomere length regulation protein
Bjead1_1|164090|gm1.529_g	18	3	Exonuclease V
Bjead1_1|117806|e_gw1.22.244.1	28	1	glycoside hydrolase family 31
Bjead1_1|119895|e_gw1.29.172.1	28	8	peroxisomal protein
Bjead1_1|125975|estExt_Genewise1.C_1_t40074	26	8	endonuclease/exonuclease/phosphastase
Bjead1_1|173448|gm1.9887_g	26	6	uncharacterised
Bjead1_1|169526|gm1.5965_g	24	3	uncharacterised
Bjead1_1|28047|fgenesh1_pg.10_#_19	24	4	galactokinase
Bjead1_1|168388|gm1.4827_g	24	10	sorbose reductase
Bjead1_1|27818|fgenesh1_pg.9_#_67	23	3	p loop containing nucleoside triphosphate hydrolase protein
Bjead1_1|113432|e_gw1.12.182.1	23	1	urea carboxylase/ urea amidolyase
Bjead1_1|174881|gm1.11320_g	21	7	uncharacterised
Bjead1_1|127432|estExt_Genewise1.C_2_t20242	21	2	uncharacterised
Bjead1_1|29601|fgenesh1_pg.17_#_69	19	2	phosphatase II
Bjead1_1|119205|e_gw1.26.39.1	25	5	uncharacterised
Bjead1_1|32578|fgenesh1_pg.53_#_16	21	4	uncharacterised
Bjead1_1|104973|e_gw1.3.416.1	20	5	uncharacterised
Bjead1_1|172736|gm1.9175_g	20	4	SET domain containing protein
Bjead1_1|101730|e_gw1.1.2203.1	18	9	serine threonine protein kinase
Bjead1_1|109860|e_gw1.7.87.1	17	2	Aspartate aminotransferase
Bjead1_1|30381|fgenesh1_pg.22_#_18	13	3	uncharacterised

## Sheet: 20C #2
Genome reference number	Mascot score	Peptide coverage	Best match from Blastp against NCBI fungal database
Bjead1_1|116751|e_gw1.19.59.1	20	4	Peroxidase
Bjead1_1|35943|fgenesh1_kg.4_#_142_#_Locus4610v1_medCvg339.8s	34	3	MFS Git1p-like glycerophosphoinositol permease
Bjead1_1|29423|fgenesh1_pg.16_#_93	29	2	uncharacterised
Bjead1_1|41582|fgenesh1_kg.17_#_199_#_Locus11735v1_medCvg15.6s	29	21	Copper radical oxidase
Bjead1_1|168659|gm1.5098_g	18	5	uncharacterised
Bjead1_1|139689|estExt_Genewise1.C_240024	24	3	Dynactin subunit 1
Bjead1_1|119726|e_gw1.28.175.1	24	2	Protein prenylyltransferase
Bjead1_1|175888|gm1.12327_g	17	1	uncharacterised
Bjead1_1|117617|e_gw1.21.364.1	17	1	WD40 repeat-like protein
Bjead1_1|142741|estExt_Genewise1.C_400047	15	1	Nuclear pore complex protein Nup205
Bjead1_1|174288|gm1.10727_g	15	3	uncharacterised
Bjead1_1|142595|estExt_Genewise1.C_390031	15	0.1	Oligopeptide transporter 13
Bjead1_1|106749|e_gw1.4.26.1	14	0.1	ATP-dependent DNA helicase
Bjead1_1|118982|e_gw1.25.182.1	31	5	Putative heatshock protein
Bjead1_1|105304|e_gw1.3.870.1	21	0.1	peripheral membrane protein
Bjead1_1|123411|e_gw1.57.15.1	14	4	uncharacterised
Bjead1_1|185249|estExt_Genemark1.C_210250	14	0.1	uncharacterised
Bjead1_1|30628|fgenesh1_pg.23_#_131	14	0.1	Ty3/Gypsy polyprotein/retrotransposon
Bjead1_1|24271|fgenesh1_pg.1_#_218	13	1	Alpha/beta-hydrolase
Bjead1_1|142834|estExt_Genewise1.C_410036	13	3	uncharacterised
Bjead1_1|122035|e_gw1.39.66.1	19	4	uncharacterised
Bjead1_1|25448|fgenesh1_pg.3_#_123	15	1	NMD3-domain-containing protein
Bjead1_1|127082|estExt_Genewise1.C_2_t10346	14	2	Pleiotropic drug resistance ABC transporter
Bjead1_1|100775|gw1.23.426.1	13	1	HK-domain-containing protein
Bjead1_1|100340|gw1.20.361.1	32	1	Polyprotein
Bjead1_1|100632|gw1.34.332.1	23	1	WD40 repeat-like protein
Bjead1_1|171119|gm1.7558_g	17	2	WD40 repeat-like protein
Bjead1_1|29844|fgenesh1_pg.18_#_108	17	0.1	Zf-PARP-domain-containing protein
Bjead1_1|169752|gm1.6191_g	17	4	uncharacterised
Bjead1_1|109592|e_gw1.7.749.1	22	2	Kynurenine 3-monooxygenase
Bjead1_1|104242|e_gw1.2.1137.1	16	1	TPR-like protein
Bjead1_1|44892|fgenesh1_kg.36_#_78_#_Locus3995v2_medCvg10.2s	14	9	uncharacterised
Bjead1_1|80958|gw1.9.208.1	14	1	DNA-damage-repair/toleration protein DRT111
Bjead1_1|170884|gm1.7323_g	13	1	uncharacterised
Bjead1_1|174429|gm1.10868_g	13	2	E1-like protein-activating
Bjead1_1|139918|estExt_Genewise1.C_240291	36	3	Peroxidase
Bjead1_1|167871|gm1.4310_g	18	8	uncharacterised
Bjead1_1|106781|e_gw1.4.449.1	311	6	Family S53 protease-like protein
Bjead1_1|177035|gm1.13474_g	23	2	Poly(ADP-ribose) polymerase and DNA-ligase Zn-finger region protein
Bjead1_1|116653|e_gw1.19.84.1	21	2	Polyprotein
Bjead1_1|31890|fgenesh1_pg.36_#_57	14	1	uncharacterised
Bjead1_1|175941|gm1.12380_g	14	1	uncharacterised
Bjead1_1|172825|gm1.9264_g	13	3	uncharacterised
Bjead1_1|111368|e_gw1.9.361.1	58	3	Family S53 protease
Bjead1_1|114107|e_gw1.13.360.1	23	4	Aquaporin-like protein
Bjead1_1|127986|estExt_Genewise1.C_2_t30346	19	5	RNA-binding domain-containing protein
Bjead1_1|78105|gw1.93.3.1	28	1	ATP-dependent DNA helicase
Bjead1_1|176926|gm1.13365_g	26	8	Uncharacterized
Bjead1_1|40062|fgenesh1_kg.12_#_217_#_Locus1130v1_medCvg805.2s	24	1	NWD2
Bjead1_1|169161|gm1.5600_g	22	1	uncharacterised
Bjead1_1|111364|e_gw1.9.82.1	19	3	Chromatin-remodeling complexes subunit ngg1
Bjead1_1|25448|fgenesh1_pg.3_#_123	14	1	NMD3-domain-containing protein
Bjead1_1|171387|gm1.7826_g	24	2	Uncharacterized
Bjead1_1|127986|estExt_Genewise1.C_2_t30346	22	4	RNA-binding domain-containing protein
Bjead1_1|107330|e_gw1.5.1089.1	14	1	AAA-like domain protein
Bjead1_1|30475|fgenesh1_pg.22_#_112	13	0.1	Rho GTPase-activating protein 23
Bjead1_1|75451|gw1.13.24.1	29	0.1	Nonribosomal peptide synthetase
Bjead1_1|25602|fgenesh1_pg.3_#_277	22	1	Fatty acid synthase
Bjead1_1|101451|e_gw1.1.1134.1	18	1	NGP1NT-domain-containing protein
Bjead1_1|102120|e_gw1.1.1562.1	23	17	Uncharacterized
Bjead1_1|179892|estExt_Genemark1.C_4_t10336	22	8	Uncharacterized
Bjead1_1|176758|gm1.13197_g	22	17	Uncharacterized
Bjead1_1|70521|estExt_fgenesh1_pg.C_100094	21	6	Uncharacterized
Bjead1_1|164907|gm1.1346_g	20	9	NADH-cytochrome b5 reductase
Bjead1_1|31753|fgenesh1_pg.34_#_87	18	1	Uncharacterized
Bjead1_1|117143|e_gw1.20.23.1	15	5	Phosphoprotein phosphatase
Bjead1_1|117162|e_gw1.20.234.1	33	3	5-oxoprolinase
Bjead1_1|105267|e_gw1.3.846.1	33	3	Amine oxidase
Bjead1_1|103129|e_gw1.1.35.1	23	2	Cell polarity protein
Bjead1_1|103996|e_gw1.2.142.1	19	3	CIA30-domain-containing protein
Bjead1_1|135509|estExt_Genewise1.C_120242	19	1	Uncharacterized
Bjead1_1|25754|fgenesh1_pg.3_#_429	14	1	Nuclear migration protein NUM1
Bjead1_1|135028|estExt_Genewise1.C_11_t10256	25	13	Uncharacterized
Bjead1_1|109353|e_gw1.7.668.1	22	4	O-methyltransferase MdmC
Bjead1_1|30628|fgenesh1_pg.23_#_131	13	2	Ty3/Gypsy polyprotein/retrotransposon
Bjead1_1|117806|e_gw1.22.244.1	29	3	Glycoside hydrolase family 31
Bjead1_1|173567|gm1.10006_g	24	1	Uncharacterized

## Sheet: 20C #3
Genome reference number	Mascot score	Peptide coverage	Best match from Blastp against NCBI fungal database
Bjead1_1|124831|estExt_Genewise1.C_1_t10281	29	2	Uncharacterised
Bjead1_1|31683|fgenesh1_pg.34_#_17	20	2	LON-domain-containing protein
Bjead1_1|69538|estExt_fgenesh1_pg.C_70016	15	4	Phosphate acyltransferase
Bjead1_1|120386|e_gw1.30.29.1	33	8	G-protein alpha subunit
Bjead1_1|24548|fgenesh1_pg.1_#_495	33	3	P-loop containing nucleoside triphosphate hydrolase
Bjead1_1|103121|e_gw1.1.2116.1	24	6	U3 small nucleolar ribonucleoprotein protein MPP10
Bjead1_1|100133|gw1.21.445.1	23	6	RNA helicase
Bjead1_1|120034|e_gw1.29.395.1	23	8	Asparagine synthetase domain-containing protein 1
Bjead1_1|94379|gw1.25.220.1	23	2	Amino acid transporter
Bjead1_1|29511|fgenesh1_pg.16_#_181	22	0.1	Pkinase-domain-containing protein
Bjead1_1|112899|e_gw1.11.138.1	22	4	Argininosuccinate synthetase
Bjead1_1|143902|estExt_Genewise1.C_620001	13	4	Kinesin-like protein
Bjead1_1|106781|e_gw1.4.449.1	157	3	Family S53 protease-like protein
Bjead1_1|27849|fgenesh1_pg.9_#_98	87	2	Family S53 protease
Bjead1_1|116984|e_gw1.19.139.1	40	2	Peroxidase
Bjead1_1|123254|e_gw1.55.18.1	35	12	Pectate lyase
Bjead1_1|168167|gm1.4606_g	22	5	FTHFS-domain-containing protein
Bjead1_1|139069|estExt_Genewise1.C_210342	19	6	Uncharacterised
Bjead1_1|109504|e_gw1.7.296.1	14	1	Methylenetetrahydrofolate reductase
Bjead1_1|174670|gm1.11109_g	22	3	Uncharacterised
Bjead1_1|107427|e_gw1.5.989.1	19	1	Glycoside hydrolase family 18 protein
Bjead1_1|32601|fgenesh1_pg.54_#_13	17	1	Dual-specificity tYrosine-phosphorylated and -Regulated Kinase
Bjead1_1|101361|e_gw1.1.1788.1	16	2	Ras GEF
Bjead1_1|118828|e_gw1.25.239.1	14	1	Glycosyltransferase family 2 protein
Bjead1_1|122328|e_gw1.42.28.1	36	2	Vacuolar protein sorting-associated protein 35
Bjead1_1|109353|e_gw1.7.668.1	33	4	O-methyltransferase MdmC
Bjead1_1|113421|e_gw1.12.438.1	22	5	AC transposase
Bjead1_1|114406|e_gw1.14.499.1	16	5	La like protein
Bjead1_1|115340|e_gw1.16.506.1	14	2	Adenine nucleotide alpha hydrolases-like protein
Bjead1_1|111368|e_gw1.9.361.1	136	6	Family S53 protease
Bjead1_1|168078|gm1.4517_g	18	6	Zinc finger protein
Bjead1_1|105021|e_gw1.3.972.1	16	2	Coatomer subunit alpha
Bjead1_1|106781|e_gw1.4.449.1	194	7	Family S53 protease-like protein
Bjead1_1|105986|e_gw1.4.780.1	33	11	G-protein alpha subunit
Bjead1_1|108121|e_gw1.5.104.1	39	8	Phosphatases II
Bjead1_1|70838|estExt_fgenesh1_pg.C_110238	32	4	Brix-domain-containing protein
Bjead1_1|100659|gw1.24.421.1	31	11	Peroxidase
Bjead1_1|108786|e_gw1.6.673.1	23	4	Serine proteinase of peptidase S41 family
Bjead1_1|120486|e_gw1.31.107.1	16	1	AP complex subunit beta
Bjead1_1|30878|fgenesh1_pg.26_#_2	15	2	DDE-domain-containing protein
Bjead1_1|112766|e_gw1.11.664.1	87	4	Subtilisin-like protein
Bjead1_1|116984|e_gw1.19.139.1	64	6	Peroxidase
Bjead1_1|27888|fgenesh1_pg.9_#_137	26	0.1	Translation elongation factor 3
Bjead1_1|175345|gm1.11784_g	17	4	Uncharacterized
Bjead1_1|116758|e_gw1.19.295.1	16	2	Pre-mRNA-splicing factor ATP-dependent RNA helicase PRP16
Bjead1_1|185643|estExt_Genemark1.C_240082	16	1	Arginine methyltransferase
Bjead1_1|25602|fgenesh1_pg.3_#_277	15	0.1	Fatty acid synthase
Bjead1_1|130174|estExt_Genewise1.C_5_t10154	15	1	Dicer-like protein 1
Bjead1_1|119433|e_gw1.27.49.1	15	5	TPR-like protein
Bjead1_1|109353|e_gw1.7.668.1	33	4	O-methyltransferase MdmC
Bjead1_1|109768|e_gw1.7.750.1	18	1	Uncharacterized
Bjead1_1|116758|e_gw1.19.295.1	15	0.1	Pre-mRNA-splicing factor ATP-dependent RNA helicase PRP16
Bjead1_1|39109|fgenesh1_kg.9_#_376_#_Locus17914v1_medCvg19.5s	16	5	Uncharacterised
Bjead1_1|113334|e_gw1.12.174.1	14	2	Allantoin permease
Bjead1_1|176084|gm1.12523_g	13	0.1	Clr6 histone deacetylase associated phd protein-2 cph2
Bjead1_1|127986|estExt_Genewise1.C_2_t30346	23	6	RNA-binding domain-containing protein
Bjead1_1|34590|fgenesh1_kg.2_#_202_#_Locus19683v1_medCvg9.6s	20	12	Uncharacterised
Bjead1_1|41499|fgenesh1_kg.17_#_116_#_Locus1515v1_medCvg307.5s	18	5	Uncharacterised
Bjead1_1|111146|e_gw1.8.429.1	17	4	ERG4/ERG24 ergosterol biosynthesis protein
Bjead1_1|183533|estExt_Genemark1.C_130347	16	1	Di-copper centre-containing protein
Bjead1_1|24314|fgenesh1_pg.1_#_261	15	0.1	RNI-like protein
Bjead1_1|93689|gw1.7.845.1	13	9	AN1-type zinc finger protein
Bjead1_1|44753|fgenesh1_kg.35_#_52_#_Locus9280v1_medCvg33.0s	32	14	Uncharacterized
Bjead1_1|25186|fgenesh1_pg.2_#_373	25	1	Maf1-domain-containing protein
Bjead1_1|30038|fgenesh1_pg.19_#_126	24	0.1	Transposase family Tnp2 protein
Bjead1_1|93666|gw1.15.343.1	14	1	Uncharacterized
Bjead1_1|115340|e_gw1.16.506.1	13	2	Adenine nucleotide alpha hydrolases-like protein
Bjead1_1|29924|fgenesh1_pg.19_#_12	51	3	Leukotriene A-4 hydrolase
Bjead1_1|127986|estExt_Genewise1.C_2_t30346	35	7	RNA-binding domain-containing protein
Bjead1_1|110849|e_gw1.8.629.1	27	2	Uncharacterized
Bjead1_1|169389|gm1.5828_g	26	1	von Willebrand factor A domain-containing protein
Bjead1_1|116656|e_gw1.19.355.1	24	8	Iron-sulfur assembly protein 1
Bjead1_1|120961|e_gw1.33.191.1	22	0.1	Protein MON2
Bjead1_1|105428|e_gw1.3.1027.1	19	1	Plasma membrane ATPase
Bjead1_1|169164|gm1.5603_g	17	1	Uncharacterized
Bjead1_1|131940|estExt_Genewise1.C_6_t20229	16	1	Uncharacterized
Bjead1_1|65281|estExt_fgenesh1_pm.C_290104	17	2	Uncharacterized
Bjead1_1|36159|fgenesh1_kg.4_#_358_#_Locus17434v1_medCvg9.7s	17	10	Uncharacterized
Bjead1_1|169194|gm1.5633_g	16	0.1	Uncharacterized
Bjead1_1|31404|fgenesh1_pg.30_#_81	26	3	Uncharacterized
Bjead1_1|171720|gm1.8159_g	18	2	Polyphosphate kinase
Bjead1_1|26255|fgenesh1_pg.5_#_21	17	3	Uncharacterized
Bjead1_1|113868|e_gw1.13.366.1	17	4	V-type proton ATPase proteolipid subunit
Bjead1_1|31721|fgenesh1_pg.34_#_55	13	6	Uncharacterized

## Sheet: 24C #1
Genome reference number	Mascot score	Peptide coverage	Best match from Blastp against NCBI fungal database
Bjead1_1|106456|e_gw1.4.939.1	26	5	2-polyprenyl-6-methoxyphenol hydroxylase
Bjead1_1|30273|fgenesh1_pg.21_#_66	23	4	Uncharacterised
Bjead1_1|67475|estExt_fgenesh1_pg.C_1_t20179	23	1	Serine/threonine-protein kinase
Bjead1_1|44846|fgenesh1_kg.36_#_32_#_Locus15335v1_medCvg20.1s	13	17	Uncharacterised
Bjead1_1|105045|e_gw1.3.71.1	32	6	Required for respiratory growth protein 9
Bjead1_1|31637|fgenesh1_pg.33_#_49	27	1	Ubiquitin-conjugating enzyme E2Q-like protein
Bjead1_1|31012|fgenesh1_pg.27_#_10	26	1	uncharacterised
Bjead1_1|96646|gw1.1.2308.1	26	7	RGS domain protein
Bjead1_1|122129|e_gw1.40.54.1	23	7	Eukaryotic translation initiation factor 5A
Bjead1_1|30881|fgenesh1_pg.26_#_5	22	1	NEDD8-activating enzyme E1 regulatory subunit
Bjead1_1|35129|fgenesh1_kg.3_#_7_#_Locus1058v1_medCvg297.0s	20	9	Uncharacterised
Bjead1_1|143532|estExt_Genewise1.C_520051	19	4	MFS general substrate transporter
Bjead1_1|71454|estExt_fgenesh1_pg.C_140205	18	4	Uncharacterised
Bjead1_1|104711|e_gw1.2.407.1	24	2	Exportin T
Bjead1_1|169297|gm1.5736_g	21	8	Aminopeptidase 2
Bjead1_1|24545|fgenesh1_pg.1_#_492	16	2	Vesicular-fusion protein SEC17
Bjead1_1|102031|e_gw1.1.1050.1	13	0.1	Nucleoporin
Bjead1_1|70280|estExt_fgenesh1_pg.C_90098	116	5	Family S53 protease
Bjead1_1|121766|e_gw1.37.43.1	58	10	Peroxidase
Bjead1_1|117806|e_gw1.22.244.1	32	1	Glycoside hydrolase family 31 protein
Bjead1_1|31566|fgenesh1_pg.32_#_60	24	3	DNA-directed RNA polymerase subunit
Bjead1_1|66984|estExt_fgenesh1_pg.C_1_t10149	24	3	NGP1NT-domain-containing protein
Bjead1_1|85540|gw1.7.450.1	22	2	Nucleoporin nup132
Bjead1_1|107364|e_gw1.5.324.1	22	5	Cytochrome P450
Bjead1_1|164059|gm1.498_g	21	3	Uncharacterised
Bjead1_1|176406|gm1.12845_g	30	7	ATP-dependent DNA helicase
Bjead1_1|26928|fgenesh1_pg.6_#_251	27	5	Pkinase-domain-containing protein
Bjead1_1|44995|fgenesh1_kg.37_#_76_#_Locus501v2_medCvg39.4s	22	19	Uncharacterised
Bjead1_1|100291|gw1.30.211.1	73	2	Aspartic peptidase
Bjead1_1|58870|estExt_fgenesh1_pm.C_3_t10083	33	10	Uncharacterised
Bjead1_1|169876|gm1.6315_g	24	2	Uncharacterised
Bjead1_1|123912|e_gw1.87.1.1	22	15	Uncharacterised
Bjead1_1|122480|e_gw1.44.62.1	17	2	Tubulin nucleotide-binding domain-like protein
Bjead1_1|111368|e_gw1.9.361.1	57	3	Family S53 protease
Bjead1_1|121516|e_gw1.36.104.1	34	7	RGS domain protein
Bjead1_1|26909|fgenesh1_pg.6_#_232	32	4	NAD-binding protein
Bjead1_1|45312|fgenesh1_kg.43_#_6_#_Locus3540v2_medCvg17.0s	27	15	Cytochrome P450
Bjead1_1|107775|e_gw1.5.294.1	26	4	5-aminolevulinate synthase
Bjead1_1|124316|e_gw1.194.2.1	24	1	Transposase domain-containing protein
Bjead1_1|68084|estExt_fgenesh1_pg.C_30082	23	4	Protein transport protein SEC61
Bjead1_1|170896|gm1.7335_g	18	11	uncharacterised
Bjead1_1|171902|gm1.8341_g	32	3	Uncharacterised
Bjead1_1|26068|fgenesh1_pg.4_#_290	30	1	Metallo-hydrolase/oxidoreductase
Bjead1_1|30661|fgenesh1_pg.24_#_33	26	2	Protein CSF1
Bjead1_1|179104|estExt_Genemark1.C_3_t10094	24	8	Cytolysin
Bjead1_1|107916|e_gw1.5.106.1	24	5	Peptidase M24
Bjead1_1|29635|fgenesh1_pg.17_#_103	23	4	uncharacterised
Bjead1_1|176265|gm1.12704_g	21	2	uncharacterised
Bjead1_1|106020|e_gw1.4.365.1	21	6	RraA-like protein
Bjead1_1|138578|estExt_Genewise1.C_200095	15	9	uncharacterised
Bjead1_1|108786|e_gw1.6.673.1	26	4	uncharacterised
Bjead1_1|30628|fgenesh1_pg.23_#_131	14	3	Ty3/Gypsy polyprotein/retrotransposon
Bjead1_1|121766|e_gw1.37.43.1	47	10	Peroxidase
Bjead1_1|175763|gm1.12202_g	26	2	uncharacterised
Bjead1_1|106275|e_gw1.4.1226.1	25	16	uncharacterised
Bjead1_1|44550|fgenesh1_kg.33_#_103_#_Locus11644v1_medCvg61.2s	23	11	uncharacterised
Bjead1_1|32629|fgenesh1_pg.55_#_8	19	3	MFS general substrate transporter
Bjead1_1|176197|gm1.12636_g	18	2	uncharacterised
Bjead1_1|25154|fgenesh1_pg.2_#_341	17	4	26S proteasome subunit P45
Bjead1_1|43851|fgenesh1_kg.28_#_149_#_Locus4791v1_medCvg27.7s	16	20	uncharacterised
Bjead1_1|26971|fgenesh1_pg.6_#_294	14	3	Ubiquinone biosynthesis O-methyltransferase
Bjead1_1|68304|estExt_fgenesh1_pg.C_30318	14	2	uncharacterised
Bjead1_1|29976|fgenesh1_pg.19_#_64	32	2	uncharacterised
Bjead1_1|24445|fgenesh1_pg.1_#_392	29	4	uncharacterised
Bjead1_1|121127|e_gw1.34.256.1	26	3	uncharacterised
Bjead1_1|124085|e_gw1.116.34.1	25	6	uncharacterised
Bjead1_1|32434|fgenesh1_pg.49_#_8	20	4	Cytochrome P450
Bjead1_1|39329|fgenesh1_kg.10_#_217_#_Locus43943v1_medCvg1559.2s	16	3	PLC-like phosphodiesterase
Bjead1_1|180577|estExt_Genemark1.C_5_t10487	16	11	uncharacterised
Bjead1_1|178825|estExt_Genemark1.C_2_t10492	32	20	uncharacterised
Bjead1_1|137097|estExt_Genewise1.C_16_t10275	23	7	uncharacterised
Bjead1_1|28943|fgenesh1_pg.13_#_223	22	2	uncharacterised
Bjead1_1|165476|gm1.1915_g	18	10	uncharacterised
Bjead1_1|111530|e_gw1.9.59.1	18	6	Anucleate primary sterigmata protein B
Bjead1_1|28376|fgenesh1_pg.11_#_141	17	2	uncharacterised
Bjead1_1|101887|e_gw1.1.2386.1	31	3	cysteine protease
Bjead1_1|104389|e_gw1.2.1358.1	28	6	Serine/Threonine kinase
Bjead1_1|104540|e_gw1.2.1031.1	28	3	UvrD-helicase-domain-containing protein
Bjead1_1|104127|e_gw1.2.316.1	27	12	COX5B-domain-containing protein
Bjead1_1|143713|estExt_Genewise1.C_550020	26	6	DUF323 domain-containing protein
Bjead1_1|26422|fgenesh1_pg.5_#_188	26	3	Pentulose kinase
Bjead1_1|135983|estExt_Genewise1.C_13_t10380	26	8	Casein kinase
Bjead1_1|100963|gw1.17.624.1	24	7	Cytochrome P450
Bjead1_1|86509|gw1.27.97.1	18	4	uncharacterised
Bjead1_1|86439|gw1.1.1250.1	25	11	Phosphoglycerate mutase-like protein
Bjead1_1|26624|fgenesh1_pg.5_#_390	25	4	DNA helicase
Bjead1_1|70747|estExt_fgenesh1_pg.C_110132	23	2	AAA ATPase
Bjead1_1|164008|gm1.447_g	23	5	uncharacterised
Bjead1_1|169386|gm1.5825_g	15	2	uncharacterised
Bjead1_1|171107|gm1.7546_g	14	1	uncharacterised
Bjead1_1|173563|gm1.10002_g	13	7	uncharacterised
Bjead1_1|29862|fgenesh1_pg.18_#_126	31	3	Carboxypeptidase
Bjead1_1|128030|estExt_Genewise1.C_3_t10044	26	2	Kinase-like protein
Bjead1_1|109353|e_gw1.7.668.1	23	4	O-methyltransferase
Bjead1_1|25455|fgenesh1_pg.3_#_130	19	2	uncharacterised
Bjead1_1|81097|gw1.18.128.1	18	5	Delta(12) fatty acid desaturase
Bjead1_1|24751|fgenesh1_pg.1_#_698	18	2	Retrotransposon-like family member
Bjead1_1|187109|estExt_Genemark1.C_360067	15	2	Cytochrome P450 67
Bjead1_1|168231|gm1.4670_g	22	4	uncharacterised
Bjead1_1|136330|estExt_Genewise1.C_140216	19	4	uncharacterised

## Sheet: 24C #2
Genome reference number	Mascot score	Peptide coverage	Best match from Blastp against NCBI fungal database
Bjead1_1|142893|estExt_Genewise1.C_420065	33	3	DNA-directed RNA polymerase subunit
Bjead1_1|169553|gm1.5992_g	31	5	Uncharacterised
Bjead1_1|32849|fgenesh1_pg.71_#_4	25	4	Protein kinase
Bjead1_1|32005|fgenesh1_pg.38_#_39	21	1	MFS general substrate transporter
Bjead1_1|167129|gm1.3568_g	20	2	Uncharacterised
Bjead1_1|174536|gm1.10975_g	19	3	WD40 repeat-like protein
Bjead1_1|27200|fgenesh1_pg.7_#_195	20	2	Alkaline phosphatase D
Bjead1_1|133438|estExt_Genewise1.C_8_t20033	20	3	Major intrinsic protein superfamily membrane channel protein
Bjead1_1|121127|e_gw1.34.256.1	19	1	UPF0652 protein
Bjead1_1|32663|fgenesh1_pg.56_#_21	15	1	Uncharacterized
Bjead1_1|106290|e_gw1.4.1153.1	29	2	Cytoplasmic protein
Bjead1_1|26706|fgenesh1_pg.6_#_29	22	2	AIP3-domain-containing protein
Bjead1_1|173884|gm1.10323_g	22	11	Uncharacterized
Bjead1_1|104114|e_gw1.2.357.1	19	7	Uncharacterized
Bjead1_1|111368|e_gw1.9.361.1	108	3	Family S53 protease
Bjead1_1|106781|e_gw1.4.449.1	90	3	Family S53 protease-like protein
Bjead1_1|123254|e_gw1.55.18.1	37	5	Pectate lyase
Bjead1_1|114786|e_gw1.15.332.1	35	1	GMC oxidoreductase
Bjead1_1|137763|estExt_Genewise1.C_17_t20015	25	5	Succinyl-CoA:3-ketoacid-coenzyme A transferase
Bjead1_1|92708|gw1.9.502.1	24	34	Uncharacterized
Bjead1_1|176667|gm1.13106_g	23	2	Uncharacterized
Bjead1_1|108102|e_gw1.5.221.1	20	2	Glutamyl-tRNA(Gln) amidotransferase subunit B
Bjead1_1|40360|fgenesh1_kg.13_#_192_#_Locus15567v1_medCvg32.4s	17	6	Uncharacterized
Bjead1_1|124405|e_gw1.268.2.1	13	4	Uncharacterized
Bjead1_1|176897|gm1.13336_g	37	7	Uncharacterized
Bjead1_1|176187|gm1.12626_g	33	1	Uncharacterized
Bjead1_1|169487|gm1.5926_g	21	2	Uncharacterized
Bjead1_1|176971|gm1.13410_g	16	3	Uncharacterized
Bjead1_1|26132|fgenesh1_pg.4_#_354	14	1	Uncharacterized
Bjead1_1|173901|gm1.10340_g	14	0.1	Dynamin like protein
Bjead1_1|109353|e_gw1.7.668.1	29	4	O-methyltransferase MdmC
Bjead1_1|24155|fgenesh1_pg.1_#_102	19	3	Phosphatidylinositide phosphatase SAC2
Bjead1_1|175044|gm1.11483_g	17	3	Uncharacterized
Bjead1_1|61804|estExt_fgenesh1_pm.C_90292	16	4	Uncharacterized
Bjead1_1|101452|e_gw1.1.962.1	15	5	Cytosolic Fe-S cluster assembly factor CFD1
Bjead1_1|111368|e_gw1.9.361.1	89	3	Family S53 protease
Bjead1_1|109353|e_gw1.7.668.1	33	4	O-methyltransferase MdmC
Bjead1_1|29668|fgenesh1_pg.17_#_136	29	0.1	MFS polyamine transporter
Bjead1_1|169812|gm1.6251_g	15	2	Uncharacterized
Bjead1_1|24401|fgenesh1_pg.1_#_348	15	2	Aldo/keto reductase
Bjead1_1|104318|e_gw1.2.56.1	14	2	ATP-dependent DNA helicase
Bjead1_1|32943|fgenesh1_pg.94_#_3	13	2	Uncharacterized
Bjead1_1|106829|e_gw1.4.13.1	245	8	Family S53 protease-like protein
Bjead1_1|170143|gm1.6582_g	18	1	Uncharacterized
Bjead1_1|164218|gm1.657_g	13	2	ATP-dependent RNA helicase DRS1
Bjead1_1|118657|e_gw1.24.388.1	57	13	Peroxidase
Bjead1_1|108121|e_gw1.5.104.1	29	8	Phosphatases II
Bjead1_1|117806|e_gw1.22.244.1	21	1	Glycoside hydrolase family 31
Bjead1_1|24377|fgenesh1_pg.1_#_324	16	0.1	DUF803-domain-containing protein
Bjead1_1|165073|gm1.1512_g	16	3	SH3 domain-containing protein
Bjead1_1|165166|gm1.1605_g	14	1	Helix-loop-helix dna-binding domain protein
Bjead1_1|107880|e_gw1.5.429.1	13	1	ARM repeat-containing protein
Bjead1_1|58434|estExt_fgenesh1_pm.C_2_t10241	13	4	Uncharacterized
Bjead1_1|30628|fgenesh1_pg.23_#_131	13	0.1	Ty3/Gypsy polyprotein/retrotransposon
Bjead1_1|121766|e_gw1.37.43.1	112	9	Peroxidase
Bjead1_1|29795|fgenesh1_pg.18_#_59	36	1	Multidrug resistance-associated ABC transporter
Bjead1_1|174107|gm1.10546_g	36	1	Cellulose-binding beta-glucosidase
Bjead1_1|121439|e_gw1.35.109.1	28	1	RNA-binding domain-containing protein
Bjead1_1|109894|e_gw1.7.669.1	23	1	Golgi apyrase
Bjead1_1|172714|gm1.9153_g	16	1	Uncharacterized
Bjead1_1|126921|estExt_Genewise1.C_2_t10151	15	5	GTP-binding protein A
Bjead1_1|174466|gm1.10905_g	15	7	Uncharacterized
Bjead1_1|178448|estExt_Genemark1.C_2_t10083	14	3	Uncharacterized
Bjead1_1|109353|e_gw1.7.668.1	29	4	O-methyltransferase MdmC
Bjead1_1|30057|fgenesh1_pg.20_#_1	20	2	Histone H2A.Z-specific chaperone CHZ1
Bjead1_1|168858|gm1.5297_g	15	0.1	Uncharacterized
Bjead1_1|167274|gm1.3713_g	14	2	Tetratricopeptide repeat domain
Bjead1_1|117409|e_gw1.21.321.1	28	4	Uncharacterized
Bjead1_1|117806|e_gw1.22.244.1	28	1	Glycoside hydrolase family 31
Bjead1_1|124382|e_gw1.255.1.1	36	3	DDE family endonuclease
Bjead1_1|127986|estExt_Genewise1.C_2_t30346	27	5	RNA-binding domain-containing protein
Bjead1_1|115643|e_gw1.17.334.1	22	2	P-loop containing nucleoside triphosphate hydrolase protein
Bjead1_1|172529|gm1.8968_g	15	0.1	Isoleucyl-tRNA synthetase
Bjead1_1|24206|fgenesh1_pg.1_#_153	13	1	FYVE, RhoGEF and PH domain-containing protein 6
Bjead1_1|79057|gw1.42.31.1	13	3	Signal recognition particle subunit SRP68
Bjead1_1|84823|gw1.36.55.1	26	1	Cytochrome P450
Bjead1_1|172727|gm1.9166_g	23	1	Uncharacterized
Bjead1_1|168582|gm1.5021_g	16	1	Kinase-like protein
Bjead1_1|106545|e_gw1.4.377.1	14	4	Ethyl tert-butyl ether degradation
Bjead1_1|37020|fgenesh1_kg.5_#_546_#_Locus1661v1_medCvg33.9s	22	14	Uncharacterized
Bjead1_1|124436|e_gw1.290.1.1	14	1	Uncharacterized
Bjead1_1|31714|fgenesh1_pg.34_#_48	25	4	UPF0652 protein
Bjead1_1|163769|gm1.208_g	21	3	Uncharacterized
Bjead1_1|28469|fgenesh1_pg.11_#_234	20	1	ATP synthase subunit alpha
Bjead1_1|103658|e_gw1.2.143.1	19	9	Dihydrolipoyl dehydrogenase

## Sheet: 24C #3
Genome reference number	Mascot score	Peptide coverage	Best match from Blastp against NCBI fungal database
Bjead1_1|118470|e_gw1.24.38.1	27	1	DEAD-domain-containing protein
Bjead1_1|119120|e_gw1.26.116.1	27	7	Cytochrome P450
Bjead1_1|129050|estExt_Genewise1.C_4_t10085	26	6	Threonine protease
Bjead1_1|174301|gm1.10740_g	24	2	Uncharacterised
Bjead1_1|121127|e_gw1.34.256.1	24	1	UPF0652 protein
Bjead1_1|37873|fgenesh1_kg.7_#_195_#_Locus10878v1_medCvg32.2s	24	8	Uncharacterised
Bjead1_1|165932|gm1.2371_g	23	0.1	Nucleoporin
Bjead1_1|26068|fgenesh1_pg.4_#_290	21	4	Metallo-hydrolase/oxidoreductase
Bjead1_1|137452|estExt_Genewise1.C_17_t10152	19	3	Nuclease
Bjead1_1|132032|estExt_Genewise1.C_7_t10072	18	1	Uncharacterized
Bjead1_1|173180|gm1.9619_g	16	5	WD40 repeat-like protein
Bjead1_1|33014|fgenesh1_pg.138_#_1	15	1	Ty3/Gypsy polyprotein/retrotransposon
Bjead1_1|109353|e_gw1.7.668.1	28	4	O-methyltransferase MdmC
Bjead1_1|105403|e_gw1.3.217.1	22	3	DUF1769-domain-containing protein
Bjead1_1|101126|e_gw1.1.445.1	20	3	Clavaminate synthase-like protein
Bjead1_1|119868|e_gw1.29.263.1	19	4	G patch domain-containing protein 8
Bjead1_1|167523|gm1.3962_g	13	0.1	Uncharacterised
Bjead1_1|176293|gm1.12732_g	20	2	Uncharacterized
Bjead1_1|96473|gw1.7.1010.1	18	2	Signal recognition particle protein
Bjead1_1|163880|gm1.319_g	16	0.1	Uncharacterized
Bjead1_1|171988|gm1.8427_g	61	4	Alpha/beta-hydrolase
Bjead1_1|165166|gm1.1605_g	19	1	Helix-loop-helix dna-binding domain protein
Bjead1_1|173623|gm1.10062_g	17	4	Uncharacterized
Bjead1_1|112766|e_gw1.11.664.1	30	3	Subtilisin-like protein
Bjead1_1|26298|fgenesh1_pg.5_#_64	26	2	Vacuolar sorting protein VPS24
Bjead1_1|113740|e_gw1.13.30.1	21	3	Pet127-domain-containing protein
Bjead1_1|116984|e_gw1.19.139.1	73	2	Peroxidase
Bjead1_1|119556|e_gw1.28.14.1	24	2	Cornichon
Bjead1_1|108694|e_gw1.6.299.1	19	6	DUF431-domain-containing protein
Bjead1_1|179118|estExt_Genemark1.C_3_t10111	17	2	Nuclear receptor corepressor 2-like
Bjead1_1|122852|e_gw1.49.41.1	16	2	Uncharacterized
Bjead1_1|27895|fgenesh1_pg.9_#_144	13	3	Uncharacterized
Bjead1_1|118657|e_gw1.24.388.1	109	13	Peroxidase
Bjead1_1|174887|gm1.11326_g	23	4	Uncharacterized
Bjead1_1|108772|e_gw1.6.184.1	22	4	Uncharacterized
Bjead1_1|29668|fgenesh1_pg.17_#_136	16	0.1	MFS polyamine transporter
Bjead1_1|24243|fgenesh1_pg.1_#_190	15	2	Glycosyltransferase family 8 protein
Bjead1_1|106781|e_gw1.4.449.1	211	7	Family S53 protease-like protein
Bjead1_1|108420|e_gw1.5.1180.1	15	3	E3 ubiquitin-protein ligase ARI9
Bjead1_1|31178|fgenesh1_pg.28_#_82	13	1	Protein sel-1 1
Bjead1_1|111368|e_gw1.9.361.1	74	6	Family S53 protease
Bjead1_1|109353|e_gw1.7.668.1	39	4	O-methyltransferase MdmC
Bjead1_1|79311|gw1.3.175.1	14	0.1	Structural maintenance of chromosomes protein
Bjead1_1|109400|e_gw1.7.48.1	14	1	SHQ1-domain-containing protein
Bjead1_1|84988|gw1.8.346.1	13	9	HIT-like protein
Bjead1_1|106316|e_gw1.4.534.1	16	5	Uncharacterized
Bjead1_1|107207|e_gw1.5.1492.1	14	1	Aldo/keto reductase
Bjead1_1|109353|e_gw1.7.668.1	24	4	O-methyltransferase MdmC
Bjead1_1|109768|e_gw1.7.750.1	18	2	Cytoskeleton-associated protein 5
Bjead1_1|109352|e_gw1.7.618.1	18	0.1	Protein priB
Bjead1_1|123093|e_gw1.53.57.1	14	2	Ubiquitin-protein ligase
Bjead1_1|142822|estExt_Genewise1.C_410007	14	0.1	BTB/POZ domain-containing protein 1
Bjead1_1|48588|fgenesh1_pm.3_#_350	13	3	Efflux transporter
Bjead1_1|171864|gm1.8303_g	53	2	Glycoside hydrolase family 51 protein
Bjead1_1|100962|gw1.18.494.1	48	2	Amidase signature enzyme
Bjead1_1|116984|e_gw1.19.139.1	48	2	Peroxidase
Bjead1_1|140660|estExt_Genewise1.C_280029	41	2	Neutral/alkaline nonlysosomal ceramidase
Bjead1_1|77062|gw1.1.279.1	32	5	Adenosine deaminase-like protein
Bjead1_1|115103|e_gw1.16.22.1	29	9	Thioesterase thiol ester dehydrase-isomerase
Bjead1_1|115614|e_gw1.17.277.1	24	5	GTP binding protein
Bjead1_1|109581|e_gw1.7.444.1	24	7	UFD1-domain-containing protein
Bjead1_1|118830|e_gw1.25.108.1	24	6	Heat shock protein HSP104
Bjead1_1|168682|gm1.5121_g	19	5	Uncharacterized
Bjead1_1|36991|fgenesh1_kg.5_#_517_#_Locus5425v1_medCvg447.6s	15	7	P-loop containing nucleoside triphosphate hydrolase
Bjead1_1|116984|e_gw1.19.139.1	61	2	Peroxidase
Bjead1_1|25272|fgenesh1_pg.2_#_459	47	3	CUPIN, Germin, oxalate decarboxylase
Bjead1_1|24612|fgenesh1_pg.1_#_559	28	8	Uncharacterized
Bjead1_1|180061|estExt_Genemark1.C_4_t20028	27	12	Uncharacterized
Bjead1_1|29967|fgenesh1_pg.19_#_55	24	1	Actin-like ATPase domain-containing protein
Bjead1_1|100063|gw1.21.440.1	23	1	WD40 repeat-like protein
Bjead1_1|34288|fgenesh1_kg.1_#_1090_#_Locus5949v1_medCvg321.5s	22	4	UV radiation resistance-associated gene protein
Bjead1_1|129918|estExt_Genewise1.C_4_t30052	22	3	Mediator of RNA polymerase II transcription subunit 12
Bjead1_1|106127|e_gw1.4.807.1	21	4	HAD-like protein
Bjead1_1|25794|fgenesh1_pg.4_#_16	20	5	Uncharacterized
Bjead1_1|175493|gm1.11932_g	18	2	Uncharacterized
Bjead1_1|109792|e_gw1.7.775.1	16	3	Snf7-domain-containing protein
Bjead1_1|120730|e_gw1.32.72.1	15	6	Glycosyltransferase family 39 protein
Bjead1_1|129743|estExt_Genewise1.C_4_t20362	202	7	Family S53 protease-like protein
Bjead1_1|27849|fgenesh1_pg.9_#_98	117	2	Family S53 protease
Bjead1_1|100291|gw1.30.211.1	83	2	Aspartic peptidase
Bjead1_1|121766|e_gw1.37.43.1	73	10	Peroxidase
Bjead1_1|109353|e_gw1.7.668.1	38	11	Uncharacterized
Bjead1_1|31027|fgenesh1_pg.27_#_25	29	4	Uncharacterized
Bjead1_1|119812|e_gw1.28.113.1	25	22	Uncharacterized
Bjead1_1|48116|fgenesh1_pm.2_#_508	27	2	Uncharacterized
Bjead1_1|176849|gm1.13288_g	20	1	Related to TY4B-Putative pseudo-TY4B
Bjead1_1|25169|fgenesh1_pg.2_#_356	16	2	BRO1-domain-containing protein
Bjead1_1|24567|fgenesh1_pg.1_#_514	15	4	Wd repeat protein
Bjead1_1|123952|e_gw1.92.14.1	48	12	WLM-domain-containing protein
Bjead1_1|32959|fgenesh1_pg.100_#_2	44	4	Retrovirus-related Pol polyprotein from transposon 412
Bjead1_1|26706|fgenesh1_pg.6_#_29	42	4	AIP3-domain-containing protein
Bjead1_1|109114|e_gw1.6.700.1	38	5	Pkinase-domain-containing protein
Bjead1_1|171368|gm1.7807_g	35	7	Beta-glucosidase 1A
Bjead1_1|24287|fgenesh1_pg.1_#_234	34	4	Mannosyltransferase
Bjead1_1|109882|e_gw1.7.1050.1	33	4	NADPH-dependent glutamate synthase
Bjead1_1|109481|e_gw1.7.689.1	31	4	mRNA transport regulator 3
Bjead1_1|102404|e_gw1.1.631.1	30	4	Para-aminobenzoic acid synthetase
Bjead1_1|172199|gm1.8638_g	28	10	Uncharacterized
Bjead1_1|67249|estExt_fgenesh1_pg.C_1_t10433	27	2	DEAD-domain-containing protein
Bjead1_1|167449|gm1.3888_g	24	3	Uncharacterized
Bjead1_1|182251|estExt_Genemark1.C_90248	23	3	Uncharacterized
Bjead1_1|103277|e_gw1.1.634.1	22	5	Peroxisomal membrane protein PER10
Bjead1_1|128602|estExt_Genewise1.C_3_t20183	16	4	Uracil-DNA glycosylase
Bjead1_1|125851|estExt_Genewise1.C_1_t30433	16	4	Uncharacterized
